# Supplementary material for: Prediction of the impact on air quality of the cities receiving cruise tourism: the case of the Port of Barcelona
Source: Heliyon. 2019 Mar 14;5(3):e01280. doi: 10.1016/j.heliyon.2019.e01280 (PMC6423703; doi:10.1016/j.heliyon.2019.e01280)
Supplement: DATABARNIA2018 [file mmc1.zip]

Archive with 1 entries (1 files):
- hly_1280_mmc1.csv
