# Supplementary material for: Prediction of the impact on air quality of the cities receiving cruise tourism: the case of the Port of Barcelona
Source: Heliyon. 2019 Mar 14;5(3):e01280. doi: 10.1016/j.heliyon.2019.e01280 (PMC6423703; doi:10.1016/j.heliyon.2019.e01280)
Supplement: DATABARNIA2018 [file mmc1.zip › hly_1280_mmc1.csv]

Nº	MES	YEAR	SO2 (µg/m³)	NO (µg/m³)	NO2 (µg/m³)	O3 (µg/m³)	CO (mg/m³)	ICQA	PASSENGERS	CRUISES	CAPABILITY
1	ENERO	2006	3,806	37,129	51,935	26,645	0,368	57,871	38.132	5	7.626
2	FEBRERO	2006	4,036	28,857	59,036	30,821	0,282	49,000	34.713	11	3.156
3	MARZO	2006	4,240	15,217	43,870	38,086	0,391	49,348	84.274	28	3.010
4	ABRIL	2006	4,100	9,367	42,033	46,667	0,367	51,633	204.867	59	3.472
5	MAYO	2006	3,839	10,290	40,645	43,677	0,300	56,871	239.405	99	2.418
6	JUNIO	2006	4,533	8,833	35,533	58,233	0,310	50,667	272.954	74	3.689
7	JULIO	2006	7,333	11,231	48,962	54,308	0,272	33,633	388.168	86	4.514
8	AGOSTO	2006	2,323	4,387	31,258	53,032	0,226	62,097	499.175	81	6.163
9	SEPTIEMBRE	2006	2,107	12,286	37,800	42,750	0,271	57,321	317.860	96	3.311
10	OCTUBRE	2006	5,000	19,241	47,862	28,276	0,407	56,741	261.550	110	2.378
11	NOVIEMBRE	2006	3,767	38,333	59,833	14,100	0,377	46,300	119.707	49	2.443
12	DICIEMBRE	2006	2,677	48,935	59,645	12,387	0,523	51,226	77.946	12	6.496
13	ENERO	2007	3,581	44,484	59,000	11,226	0,494	49,452	47.837	7	6.834
14	FEBRERO	2007	4,179	28,393	59,536	20,536	0,432	45,643	38.461	6	6.410
15	MARZO	2007	5,261	14,839	49,419	42,968	0,419	48,355	114.523	24	4.772
16	ABRIL	2007	3,067	15,867	47,700	51,267	0,367	45,867	231.918	78	2.973
17	MAYO	2007	3,733	10,100	37,533	61,500	0,427	43,839	290.671	117	2.484
18	JUNIO	2007	6,379	8,704	43,333	49,862	0,279	55,385	323.270	88	3.674
19	JULIO	2007	5,290	8,645	33,355	49,581	0,265	55,516	398.895	92	4.336
20	AGOSTO	2007	4,581	8,290	32,032	50,129	0,290	58,871	517.477	99	5.227
21	SEPTIEMBRE	2007	3,724	9,821	36,786	44,931	0,292	56,185	324.112	95	3.412
22	OCTUBRE	2007	2,207	17,133	49,538	31,600	0,435	60,700	300.679	117	2.570
23	NOVIEMBRE	2007	4,400	39,100	57,800	12,267	0,520	50,933	176.674	68	2.598
24	DICIEMBRE	2007	4,065	19,290	48,478	26,391	0,403	59,839	115.347	29	3.977
25	ENERO	2008	2,840	43,040	49,800	13,240	0,378	66,864	19.553	9	2.173
26	FEBRERO	2008	3,636	31,357	47,464	27,250	0,329	55,321	9.535	4	2.384
27	MARZO	2008	3,548	11,393	30,821	37,226	0,323	66,355	60.825	31	1.962
28	ABRIL	2008	5,033	15,833	46,567	41,400	0,320	49,600	136.546	82	1.665
29	MAYO	2008	3,742	11,774	43,258	44,710	0,271	50,258	262.507	127	2.067
30	JUNIO	2008	5,444	10,433	42,367	44,967	0,237	55,000	272.989	108	2.528
31	JULIO	2008	2,097	6,742	33,161	52,774	0,229	57,484	259.523	90	2.884
32	AGOSTO	2008	2,710	6,903	32,968	52,290	0,255	60,065	267.304	100	2.673
33	SEPTIEMBRE	2008	2,967	8,500	32,833	47,033	0,257	60,533	273.161	111	2.461
34	OCTUBRE	2008	1,933	17,160	51,880	26,067	0,243	59,300	268.420	122	2.200
35	NOVIEMBRE	2008	2,633	27,633	53,767	13,100	0,287	56,300	183.645	79	2.325
36	DICIEMBRE	2008	2,500	33,100	49,133	18,667	0,333	65,000	59.882	26	2.303
37	ENERO	2009	2,548	23,065	50,645	27,161	0,434	55,548	48.455	16	3.028
38	FEBRERO	2009	6,654	21,179	51,071	33,179	0,379	53,214	44.568	15	2.971
39	MARZO	2009	2,967	15,871	54,677	44,613	0,510	48,935	88.127	34	2.592
40	ABRIL	2009	3,267	17,400	59,533	46,167	0,463	45,800	154.724	76	2.036
41	MAYO	2009	3,793	9,065	47,129	56,129	0,442	52,800	239.744	100	2.397
42	JUNIO	2009	5,000	13,833	54,867	47,321	0,325	50,966	219.342	76	2.886
43	JULIO	2009	2,484	8,000	24,677	48,387	0,255	36,419	261.001	84	3.107
44	AGOSTO	2009	2,000	6,129	32,484	69,710	0,416	55,258	281.863	101	2.791
45	SEPTIEMBRE	2009	2,533	7,467	34,800	67,233	0,407	49,100	277.449	101	2.747
46	OCTUBRE	2009	2,500	17,167	41,067	45,033	0,457	56,867	275.998	105	2.629
47	NOVIEMBRE	2009	2,500	28,467	42,533	24,567	0,513	65,133	194.630	74	2.630
48	DICIEMBRE	2009	2,419	37,935	46,935	19,645	0,306	63,645	65.564	28	2.342
49	ENERO	2010	2,548	23,065	50,645	27,161	0,406	55,548	49.311	18	2.740
50	FEBRERO	2010	6,179	21,179	51,071	33,179	0,379	53,214	40.439	17	2.379
51	MARZO	2010	3,870	15,871	54,677	44,613	0,510	48,935	75.906	32	2.372
52	ABRIL	2010	3,267	17,400	59,533	46,167	0,463	45,800	180.239	77	2.341
53	MAYO	2010	3,548	9,065	47,129	56,129	0,442	51,097	289.585	110	2.633
54	JUNIO	2010	5,000	13,833	54,867	44,167	0,260	49,267	271.369	96	2.827
55	JULIO	2010	2,484	8,000	24,677	48,387	0,255	36,419	277.977	86	3.232
56	AGOSTO	2010	2,000	6,129	32,484	69,710	0,416	55,258	325.715	114	2.857
57	SEPTIEMBRE	2010	2,533	7,467	34,800	67,233	0,407	49,100	312.742	114	2.743
58	OCTUBRE	2010	2,500	17,167	41,067	45,033	0,457	56,867	299.345	115	2.603
59	NOVIEMBRE	2010	2,500	28,467	42,533	24,567	0,513	65,133	150.180	59	2.545
60	DICIEMBRE	2010	2,419	37,935	46,935	19,645	0,306	63,645	77.456	29	2.671
61	ENERO	2011	0,000	33,032	49,290	20,581	0,000	61,097	62.202	19	3.274
62	FEBRERO	2011	0,000	28,214	58,893	27,321	0,000	48,857	52.451	20	2.623
63	MARZO	2011	0,000	11,161	41,419	51,032	0,000	56,000	77.991	31	2.516
64	ABRIL	2011	0,000	11,667	40,900	63,000	0,000	47,733	220.658	78	2.829
65	MAYO	2011	0,000	9,774	44,645	58,452	0,000	50,516	311.040	118	2.636
66	JUNIO	2011	0,000	7,200	35,633	54,200	0,000	54,767	279.974	89	3.146
67	JULIO	2011	0,000	5,871	32,452	55,935	0,000	59,645	383.170	96	3.991
68	AGOSTO	2011	0,000	6,742	33,387	44,419	0,000	62,194	385.747	114	3.384
69	SEPTIEMBRE	2011	0,000	9,333	35,067	25,533	0,000	64,333	339.072	111	3.055
70	OCTUBRE	2011	0,000	15,533	36,967	43,900	0,000	41,267	316.400	108	2.930
71	NOVIEMBRE	2011	0,000	25,233	37,433	39,233	0,000	61,667	161.205	73	2.208
72	DICIEMBRE	2011	0,000	23,258	38,839	20,839	0,000	66,548	67.334	23	2.928
73	ENERO	2012	0,000	30,452	51,774	16,484	0,000	58,355	57.664	15	3.844
74	FEBRERO	2012	0,000	17,964	50,036	31,929	0,000	56,286	40.986	10	4.099
75	MARZO	2012	0,000	19,613	54,387	42,548	0,000	45,903	60.000	24	2.500
76	ABRIL	2012	0,000	6,133	31,933	58,467	0,000	58,500	203.169	84	2.419
77	MAYO	2012	0,000	11,935	43,613	52,097	0,000	52,677	266.728	95	2.808
78	JUNIO	2012	0,000	8,333	41,500	49,500	0,000	55,967	276.628	78	3.547
79	JULIO	2012	0,000	6,935	33,968	52,355	0,000	60,613	294.642	76	3.877
80	AGOSTO	2012	0,000	7,677	36,548	52,645	0,000	59,258	304.951	79	3.860
81	SEPTIEMBRE	2012	0,000	7,267	35,833	51,700	0,000	58,533	341.350	109	3.132
82	OCTUBRE	2012	0,000	12,267	39,833	35,167	0,000	65,567	311.819	107	2.914
83	NOVIEMBRE	2012	0,000	22,000	44,500	15,333	0,000	65,967	158.784	64	2.481
84	DICIEMBRE	2012	0,000	18,581	42,613	22,516	0,000	63,839	91.897	32	2.872
85	ENERO	2013	0,000	27,613	44,161	23,032	0,000	60,419	71.749	20	3.587
86	FEBRERO	2013	0,000	10,857	33,857	42,500	0,000	61,679	57.157	15	3.810
87	MARZO	2013	0,000	11,226	33,129	49,806	0,000	56,968	92.554	31	2.986
88	ABRIL	2013	0,000	9,700	35,200	56,300	0,000	54,467	222.365	90	2.471
89	MAYO	2013	0,000	6,613	23,871	53,677	0,000	62,161	304.731	114	2.673
90	JUNIO	2013	0,000	6,667	30,967	52,667	0,000	57,133	296.042	81	3.655
91	JULIO	2013	0,000	5,903	42,355	53,484	0,000	55,065	318.955	80	3.987
92	AGOSTO	2013	0,000	5,194	26,161	59,710	0,000	58,677	325.915	97	3.360
93	SEPTIEMBRE	2013	0,000	7,000	31,867	44,600	0,000	61,900	314.954	97	3.247
94	OCTUBRE	2013	0,000	15,433	38,933	24,933	0,000	68,167	306.598	103	2.977
95	NOVIEMBRE	2013	0,000	14,333	36,600	28,667	0,000	67,100	191.278	78	2.452
96	DICIEMBRE	2013	0,000	42,419	48,645	16,484	0,000	61,065	96.934	40	2.423
97	ENERO	2014	0,000	27,968	44,871	24,387	0,000	62,129	87.843	32	2.745
98	FEBRERO	2014	0,000	13,536	39,214	36,679	0,000	62,357	63.996	21	3.047
99	MARZO	2014	0,000	11,355	37,710	54,613	0,000	53,258	101.194	29	3.489
100	ABRIL	2014	0,000	8,200	33,333	53,100	0,000	62,033	186.013	80	2.325
101	MAYO	2014	0,000	7,065	30,774	47,806	0,000	63,871	252.170	95	2.654
102	JUNIO	2014	0,000	7,467	34,267	45,100	0,000	61,633	255.261	65	3.927
103	JULIO	2014	0,000	6,548	29,419	48,419	0,000	63,290	253.230	61	4.151
104	AGOSTO	2014	0,000	5,710	26,645	51,774	0,000	68,226	326.074	90	3.623
105	SEPTIEMBRE	2014	0,000	8,100	31,233	44,333	0,000	62,200	292.600	90	3.251
106	OCTUBRE	2014	0,000	22,833	49,300	30,700	0,000	59,400	305.126	104	2.934
107	NOVIEMBRE	2014	0,000	21,900	45,167	24,433	0,000	60,643	164.748	69	2.388
108	DICIEMBRE	2014	0,000	29,355	45,677	16,871	0,000	61,258	76.037	25	3.041
109	ENERO	2015	0,000	30,613	42,484	20,871	0,000	61,871	80.770	25	3.231
110	FEBRERO	2015	0,000	19,929	44,250	29,179	0,000	58,231	66.088	18	3.672
111	MARZO	2015	0,000	15,032	41,742	49,000	0,000	52,613	85.240	26	3.278
112	ABRIL	2015	0,000	9,867	39,433	60,300	0,000	52,929	205.722	79	2.604
113	MAYO	2015	0,000	10,935	42,968	56,839	0,000	48,226	300.307	95	3.161
114	JUNIO	2015	0,000	8,767	40,433	66,367	0,000	44,200	262.160	68	3.855
115	JULIO	2015	0,000	8,069	38,759	50,290	0,000	55,935	287.694	68	4.231
116	AGOSTO	2015	0,000	6,032	29,290	52,323	0,000	64,387	336.417	85	3.958
117	SEPTIEMBRE	2015	0,000	7,833	34,533	52,033	0,000	58,667	287.653	85	3.384
118	OCTUBRE	2015	0,000	14,500	44,367	35,767	0,000	62,667	340.244	115	2.959
119	NOVIEMBRE	2015	0,000	42,467	49,567	21,933	0,000	56,600	198.269	68	2.916
120	DICIEMBRE	2015	0,000	66,065	60,290	9,613	0,000	54,774	89.738	27	3.324
121	ENERO	2016	0,000	23,355	46,000	27,581	0,000	60,548	69.769	16	4.361
122	FEBRERO	2016	0,000	16,357	44,357	35,536	0,000	55,857	84.764	19	4.461
123	MARZO	2016	0,000	7,387	35,645	50,806	0,000	58,935	102.284	24	4.262
124	ABRIL	2016	0,000	8,000	37,000	56,200	0,000	55,133	222.867	80	2.786
125	MAYO	2016	0,000	6,516	31,419	61,387	0,000	56,355	270.155	91	2.969
126	JUNIO	2016	0,000	7,280	34,560	48,900	0,000	55,720	266.406	65	4.099
127	JULIO	2016	0,000	6,968	37,032	71,640	0,000	54,129	361.356	81	4.461
128	AGOSTO	2016	0,000	6,226	32,387	59,226	0,000	58,935	355.840	85	4.186
129	SEPTIEMBRE	2016	0,000	8,700	38,667	50,633	0,000	56,733	332.914	92	3.619
130	OCTUBRE	2016	0,000	20,138	39,759	34,897	0,000	65,222	391.840	119	3.293
131	NOVIEMBRE	2016	0,000	19,967	39,333	27,741	0,000	64,633	137.739	56	2.460
132	DICIEMBRE	2016	0,000	40,613	47,161	20,258	0,000	60,710	87.565	30	2.919
133	ENERO	2017	0,000	21,871	43,613	27,935	0,000	63,000	56.730	15	3.782
134	FEBRERO	2017	0,000	19,321	41,607	37,464	0,000	59,679	68.035	19	3.581
135	MARZO	2017	0,000	19,613	47,194	41,032	0,000	53,516	100.692	29	3.472
136	ABRIL	2017	0,000	9,933	39,767	49,767	0,000	55,633	243.425	85	2.864
137	MAYO	2017	0,000	9,129	33,065	53,935	0,000	55,419	296.856	97	3.060
138	JUNIO	2017	0,000	12,067	41,200	48,167	0,000	54,259	272.967	72	3.791
139	JULIO	2017	0,000	4,452	22,548	53,000	0,000	60,161	318.534	74	4.305
140	AGOSTO	2017	0,000	6,065	28,484	51,903	0,000	62,613	331.825	79	4.200
141	SEPTIEMBRE	2017	0,000	7,433	31,533	47,167	0,000	59,867	342.157	99	3.456
142	OCTUBRE	2017	0,000	14,133	37,600	34,467	0,000	66,200	362.327	109	3.324
143	NOVIEMBRE	2017	0,000	33,767	48,300	20,900	0,000	59,133	202.651	65	3.118
144	DICIEMBRE	2017	0,000	22,129	41,452	23,032	0,000	65,581	116.048	35	3.316
